# Supplementary material for: Dynamics of Expression Variability Contribute to Retention of Small-Scale vs. Whole-Genome Duplicates
Source: Genome Biol Evol. 2026 Mar 31;18(4):evag077. doi: 10.1093/gbe/evag077 (PMC13069573; doi:10.1093/gbe/evag077)
Supplement: evag077_Supplementary_Data [file evag077_supplementary_data.zip]

Archive with 2 entries (2 files):
- SI_table (2).xls
- 12121sMain_SI.pdf
