# Supplementary material for: Dynamics of Expression Variability Contribute to Retention of Small-Scale vs. Whole-Genome Duplicates
Source: Genome Biol Evol. 2026 Mar 31;18(4):evag077. doi: 10.1093/gbe/evag077 (PMC13069573; doi:10.1093/gbe/evag077)
Supplement: evag077_Supplementary_Data [file evag077_supplementary_data.zip › SI_table (2).xls]

## Sheet: Suppl_table_1  GO_SSD_low
Enrichment FDR	nGenes	Fold Enrichment	Pathway	Genes
0.0236447	3	29.0821	GO:0009695 jasmonic acid biosynthetic proc.	OPR2 AOC3 LOX6
0.0236447	3	26.9279	GO:0030091 protein repair	MSRB4 MSRB6 MSRB2
0.0246717	4	12.5897	GO:0006749 glutathione metabolic proc.	GSTU19 AT4G31290 GSTF8 GSTL3
0.0236447	8	5.70237	GO:0009636 response to toxic substance	AT5G24760 CAT1 GSTU19 GSTF8 AT3G26590 GSTL3 AT5G39580 AT5G44050
0.0246717	7	5.67377	GO:0098754 detoxification	AT5G24760 CAT1 GSTU19 GSTF8 AT3G26590 AT5G39580 AT5G44050
0.0246717	13	3.00913	GO:0019752 carboxylic acid metabolic proc.	IMD3 ICDH GAD2 ARGAH1 FBA7 MS3 OPR2 LOX6 KCS11 ASP1 AT2G43090 AOC3 HB2
0.0246717	14	2.88268	GO:0043436 oxoacid metabolic proc.	IMD3 ICDH GAD2 ARGAH1 FBA7 MS3 OPR2 NSP4 LOX6 KCS11 ASP1 AT2G43090 AOC3 HB2
0.029686	14	2.77652	GO:0006082 organic acid metabolic proc.	IMD3 ICDH GAD2 ARGAH1 FBA7 MS3 OPR2 NSP4 LOX6 KCS11 ASP1 AT2G43090 AOC3 HB2
0.0208356	21	2.6632	GO:0009056 catabolic proc.	CRT3 AT1G14130 CAT1 GAD2 AT3G19400 AT3G43960 CEP3 FBA7 AT4G31290 UBQ4 AT5G24760 ECT10 NSP4 GSTU19 AT3G14220 AT3G43270 AT5G39580 AT5G10630 ARGAH1 CAM2 GSTF8
0.0246717	16	2.62355	GO:0044248 cellular catabolic proc.	CRT3 CAT1 GAD2 AT3G19400 AT3G43960 CEP3 AT4G31290 UBQ4 AT5G24760 ECT10 NSP4 GSTU19 AT5G39580 AT5G10630 ARGAH1 GSTF8
0.0236447	19	2.53981	GO:0044281 small molecule metabolic proc.	ATPC2 IMD3 ICDH GAD2 TK1a ARGAH1 FBA7 RGP5 MS3 AT5G24760 OPR2 NSP4 LOX6 KCS11 ASP1 AT2G43090 RNR2A AOC3 HB2

## Sheet: Suppl_table_2  GO_SSD_high
Enrichment FDR	nGenes	Fold Enrichment	Pathway	Genes
1.68801e-05	6	33.941	GO:0010043 response to zinc ion	cICDH MLP328 GRP7 MTPA2 ZIF1 ATMS1
0.0109245	4	12.9299	GO:0006749 glutathione metabolic proc.	GSTU20 AT5G26220 GSTF14 GSTL1
4.87171e-05	11	8.05268	GO:0009636 response to toxic substance	ADH1 CAT3 GSTF14 GSTU20 ChlAKR GSTL1 AT5G38030 AT5G64100 AT5G65380 TRX5 MTPA2
0.00175001	7	7.91957	GO:0010038 response to metal ion	cICDH MLP328 GRP7 MTPA2 ZIF1 ATMS1 AT5G26220
0.000122155	11	6.84477	GO:0009409 response to cold	CAT3 ADH1 GRP7 ChlAKR GRP4 AOC2 BT5 KCS20 LOS1 EARLI1 TK1b
0.00175001	8	6.65956	GO:0098754 detoxification	ADH1 CAT3 GSTU20 AT5G38030 AT5G64100 AT5G65380 MTPA2 GSTF14
0.000910565	10	5.85649	GO:0006790 sulfur compound metabolic proc.	GSTU20 ATMS1 AT5G26220 ESM1 NSP1 GSTF14 GSTL1 IPMI2 EDA9 IMD1
0.00343346	8	5.83932	GO:0014070 response to organic cyclic compound	BT5 AT1G31690 OPR1 ADH1 MLP328 JMJD5 AT3G43670 PCC1
0.0110253	7	5.51363	GO:1901605 alpha-amino acid metabolic proc.	ARGAH2 IMD1 GAD ATMS1 IPMI2 EDA9 ASP2
0.000300961	13	4.99338	GO:0009266 response to temperature stimulus	JMJD5 CAT3 ADH1 GRP7 ChlAKR GRP4 AOC2 BT5 KCS20 LOS1 EARLI1 TK1b AT5G48570
0.000122155	15	4.72597	GO:0010035 response to inorganic substance	CAT3 BT5 AT1G31690 cICDH ADH1 MLP328 GRP7 ChlAKR LTP2 GRP4 AT3G43670 MTPA2 ZIF1 ATMS1 AT5G26220
0.00343346	15	3.17206	GO:0043436 oxoacid metabolic proc.	cICDH ARGAH2 FBA5 IMD1 GAD ATMS1 OPR1 ESM1 NSP1 IPMI2 AOC2 LOX2 EDA9 ASP2 KCS20
0.0110253	13	3.09046	GO:0019752 carboxylic acid metabolic proc.	cICDH ARGAH2 FBA5 IMD1 GAD ATMS1 OPR1 IPMI2 AOC2 LOX2 EDA9 ASP2 KCS20
0.00489932	15	3.05525	GO:0006082 organic acid metabolic proc.	cICDH ARGAH2 FBA5 IMD1 GAD ATMS1 OPR1 ESM1 NSP1 IPMI2 AOC2 LOX2 EDA9 ASP2 KCS20
0.00175001	18	3.01698	GO:0043207 response to external biotic stimulus	ZIF1 AT5G38030 GRP7 PCC1 GRP4 AT2G43535 AT3G05727 TET8 AT2G26440 LOX2 TRX5 cICDH ESM1 NSP1 ARGAH2 EARLI1 AT4G12490 AT4G20830
0.00175001	18	3.01698	GO:0051707 response to other organism	ZIF1 AT5G38030 GRP7 PCC1 GRP4 AT2G43535 AT3G05727 TET8 AT2G26440 LOX2 TRX5 cICDH ESM1 NSP1 ARGAH2 EARLI1 AT4G12490 AT4G20830
0.00175001	18	2.97294	GO:0044419 interspecies interaction	ZIF1 AT5G38030 GRP7 PCC1 GRP4 AT2G43535 AT3G05727 TET8 AT2G26440 LOX2 TRX5 cICDH ESM1 NSP1 ARGAH2 EARLI1 AT4G12490 AT4G20830
0.000300961	23	2.94028	GO:0009605 response to external stimulus	ZIF1 AT5G38030 GRP7 PCC1 GRP4 AT2G43535 AT3G05727 CAT3 SULTR1;2 TET8 AT2G26440 TCH3 LOX2 TRX5 cICDH AT2G16005 ESM1 NSP1 ARGAH2 EARLI1 AT4G12490 AT4G20830 CYP705A5
0.00175001	20	2.74574	GO:0044281 small molecule metabolic proc.	cICDH ADH1 RGP1 ATPC1 ARGAH2 FBA5 IMD1 GAD ATMS1 TK1b OPR1 ESM1 NSP1 IPMI2 AOC2 TSO2 LOX2 EDA9 ASP2 KCS20

## Sheet: Suppl_table_3  GO_WGD_low
Enrichment FDR	nGenes	Fold Enrichment	Pathway	Genes
0.00476778	4	15.6068	GO:0006096 glycolytic proc.	GAPCP-2 ENOC FBA6 FBA4
0.00476778	4	15.6068	GO:0006757 ATP generation from ADP	GAPCP-2 ENOC FBA6 FBA4
0.00476778	4	15.6068	GO:0046031 ADP metabolic proc.	GAPCP-2 ENOC FBA6 FBA4
0.00498499	4	14.9908	GO:0009135 purine nucleoside diphosphate metabolic proc.	GAPCP-2 ENOC FBA6 FBA4
0.00498499	4	14.9908	GO:0009179 purine ribonucleoside diphosphate metabolic proc.	GAPCP-2 ENOC FBA6 FBA4
0.00498499	4	14.7961	GO:0006749 glutathione metabolic proc.	GSTF11 GSTL2 ATGSTF13 AT5G45020
0.0017541	7	8.1712	GO:1901617 organic hydroxy compound biosynthetic proc.	DJ1B MUM4 HMG2 MIPS2 RHM3 MIPS3 EDS16
0.00143809	8	7.21075	GO:1901605 alpha-amino acid metabolic proc.	ADC1 ASN3 CARAB-AK-LYS DJ1B AOAT2 AT2G43090 AT3G55840 LINC4
0.00143809	9	6.2219	GO:0055086 nucleobase-containing small molecule metabolic proc.	GAPCP-2 DJ1B MUM4 ENOC FBA6 RHM3 FBA4 HMG2 AT5G15950
0.00476778	8	5.78324	GO:1901615 organic hydroxy compound metabolic proc.	DJ1B MUM4 HMG2 MIPS2 RHM3 MIPS3 UGT71C5 EDS16
0.00476778	8	5.36141	GO:0006790 sulfur compound metabolic proc.	APS3 GSTF11 GSTL2 ATGSTF13 AT5G15950 AT5G45020 MYB51 AT2G43090
0.00476778	9	4.71217	GO:0032787 monocarboxylic acid metabolic proc.	GAPCP-2 DJ1B ENOC FBA6 FBA4 UGT71C5 KCS5 AT1G30910 EDS16
0.00143809	12	4.56328	GO:0044283 small molecule biosynthetic proc.	DJ1B EDS16 MIPS2 MIPS3 ASN3 CARAB-AK-LYS FBA6 KCS5 AT2G43090 AT5G15950 LINC4 FBA4
0.00476778	10	4.42274	GO:0019637 organophosphate metabolic proc.	GAPCP-2 DJ1B ENOC FBA6 PGL2 FBA4 PMEAMT HMG2 MIPS2 MIPS3
0.000150151	16	4.35262	GO:0019752 carboxylic acid metabolic proc.	GAPCP-2 DJ1B ADC1 ENOC FBA6 FBA4 ASN3 CARAB-AK-LYS UGT71C5 KCS5 AT1G30910 AOAT2 EDS16 AT2G43090 AT3G55840 LINC4
0.000150151	17	4.11387	GO:0043436 oxoacid metabolic proc.	GAPCP-2 DJ1B ADC1 ENOC FBA6 FBA4 ASN3 CARAB-AK-LYS UGT71C5 KCS5 AT1G30910 AOAT2 EDS16 AT2G43090 AT3G55840 LINC4 MYB51
0.000177216	17	3.96237	GO:0006082 organic acid metabolic proc.	GAPCP-2 DJ1B ADC1 ENOC FBA6 FBA4 ASN3 CARAB-AK-LYS UGT71C5 KCS5 AT1G30910 AOAT2 EDS16 AT2G43090 AT3G55840 LINC4 MYB51
0.00476778	11	3.95091	GO:1901135 carbohydrate derivative metabolic proc.	GAPCP-2 MUM4 ENOC FBA6 RHM3 PGL2 FBA4 HMG2 AT5G15950 MYB51 AT2G43090
3.388e-05	23	3.61333	GO:0044281 small molecule metabolic proc.	GAPCP-2 DJ1B MUM4 EDS16 ADC1 MIPS2 ENOC FBA6 RHM3 FBA4 MIPS3 ASN3 CARAB-AK-LYS UGT71C5 KCS5 AT1G30910 AOAT2 HMG2 AT2G43090 AT3G55840 AT5G15950 LINC4 MYB51
0.00154557	18	3.05351	GO:1901700 response to oxygen-containing compound	AFP2 CAT1 TIFY10B LTI30 ATBETAFRUCT4 NTRB FSD2 LEA3 AT1G12010 DYL1 TCH4 BCA4 TOPP4 FER3 UGT71C5 AT3G05700 CEN2 AT4G34540

## Sheet: Suppl_table_4  GO_WGD_high
Enrichment FDR	nGenes	Fold Enrichment	Pathway	Genes
0.000681958	4	25.8689	GO:0016144 S-glycoside biosynthetic proc.	IPMI1 BAT5 MYB34 MYB28
0.000681958	4	25.8689	GO:0019758 glycosinolate biosynthetic proc.	IPMI1 BAT5 MYB34 MYB28
0.000681958	4	25.8689	GO:0019761 glucosinolate biosynthetic proc.	IPMI1 BAT5 MYB34 MYB28
0.000142209	5	23.5172	GO:1901659 glycosyl compound biosynthetic proc.	SAMDC IPMI1 BAT5 MYB34 MYB28
0.000693902	6	10.9562	GO:0044272 sulfur compound biosynthetic proc.	SAMDC APS4 IPMI1 BAT5 MYB34 MYB28
0.00134116	6	9.65058	GO:1901607 alpha-amino acid biosynthetic proc.	AK3 ASN2 GGT1 BCAT3 IPMI1 MYB34
0.000102934	9	8.21718	GO:0009636 response to toxic substance	GSTF6 NTRA AKR4C8 ChlAKR UGT72E1 FSD1 CAT2 GSTL1 GSTF12
8.37921e-06	12	8.20512	GO:0006979 response to oxidative stress	CAT2 DJ1A NTRA FSD1 GSTF6 AT1G75280 SAG21 SEN1 AT5G44380 FER4 HSPRO2 AT2G41090
8.43531e-05	10	7.30416	GO:0006790 sulfur compound metabolic proc.	APS4 GSTF6 SAMDC AT4G19880 GSTL1 GSTF12 IPMI1 BAT5 MYB34 MYB28
0.000321734	9	6.98461	GO:0009409 response to cold	RAB18 ERD6 KCS6 AKR4C8 ChlAKR SAG21 CAT2 LOS2 EARLI1
0.00140653	8	6.27125	GO:0019748 secondary metabolic proc.	IPMI1 BAT5 MYB34 MYB28 GSTF6 UGT72E1 GSTF12 UGT72E2
0.000492889	10	5.73802	GO:0046394 carboxylic acid biosynthetic proc.	AK3 DJ1A ASN2 ICS2 GGT1 KCS6 BCAT3 IPMI1 MYB34 AT2G41090
2.51466e-05	14	5.50124	GO:0010035 response to inorganic substance	CAT2 RAB18 ERD6 NTRA FSD1 GSTF6 ACO2 AT1G62660 AKR4C8 ChlAKR FER4 LTP6 SAG21 LTL1
0.000681958	10	5.40814	GO:0016053 organic acid biosynthetic proc.	AK3 DJ1A ASN2 ICS2 GGT1 KCS6 BCAT3 IPMI1 MYB34 AT2G41090
6.7164e-05	13	5.38792	GO:0044283 small molecule biosynthetic proc.	ICS2 AK3 DJ1A MIPS1 ASN2 GGT1 KCS6 SAMDC BCAT3 IPMI1 MYB34 AT2G41090 FBA8
2.51466e-05	16	4.74387	GO:0019752 carboxylic acid metabolic proc.	GAPCP-1 LOS2 AK3 DJ1A FBA8 ASN2 ICS2 GGT1 KCS6 HSPRO2 BCAT3 IPMI1 AT5G44720 BAT5 MYB34 AT2G41090
2.51466e-05	17	4.48365	GO:0043436 oxoacid metabolic proc.	GAPCP-1 LOS2 AK3 DJ1A FBA8 ASN2 ICS2 GGT1 KCS6 HSPRO2 BCAT3 IPMI1 AT5G44720 BAT5 MYB34 MYB28 AT2G41090
2.97979e-05	17	4.31854	GO:0006082 organic acid metabolic proc.	GAPCP-1 LOS2 AK3 DJ1A FBA8 ASN2 ICS2 GGT1 KCS6 HSPRO2 BCAT3 IPMI1 AT5G44720 BAT5 MYB34 MYB28 AT2G41090
1.44493e-06	23	4.25242	GO:1901700 response to oxygen-containing compound	JAZ1 AFP1 CAT2 RAB18 ERD6 LTL1 AT1G62660 HB33 NTRA FSD1 GSTF6 ACO2 AT1G66180 LOS2 AKR4C8 ChlAKR HSPRO2 LTP6 SAG21 BAT5 SEN1 FER4 EARLI1
2.51466e-05	21	3.59568	GO:0044281 small molecule metabolic proc.	ICS2 RHM1 GAPCP-1 LOS2 AK3 DJ1A FBA8 MIPS1 ASN2 GGT1 KCS6 HMG1 HSPRO2 SAMDC BCAT3 IPMI1 AT5G44720 BAT5 MYB34 MYB28 AT2G41090

## Sheet: Suppl_table_5 GO_Singleton_low 
Enrichment FDR	nGene	FoldEnrichment	Pathway	Genes
0.000954734	5	23.6163	GO:0044786 cell cycle DNA replication	ATTOP6B/AtRTF2/HYP7/ATMMS21/BIN4
0.000996807	6	13.864	GO:0006261 DNA-templated DNA replication	AtMHF2/ATTOP6B/AtRTF2/HYP7/ATMMS21/BIN4
0.00133776	6	12.2745	GO:0006260 DNA replication	AtMHF2/ATTOP6B/AtRTF2/HYP7/ATMMS21/BIN4
0.0025614	4	23.7912	GO:0042023 DNA endoreduplication	ATTOP6B/HYP7/ATMMS21/BIN4
0.00592573	6	8.60308	GO:0051276 chromosome organization	AtMHF2/NA/CAP-H/BIN4/NA/NUP133
0.0063245	5	11.0752	GO:0031047 regulatory ncRNA-mediated gene silencing	MED17/CER13/ROS3/XCT/AtHPR1
0.0182637	5	8.45215	GO:0048193 Golgi vesicle transport	GC6/AtCASP/COG8/NA/CCDC93
0.0182637	4	11.3693	GO:0006913 nucleocytoplasmic transport	NUP58/HST/AtHPR1/NUP133
0.0182637	4	11.3693	GO:0051169 nuclear transport	NUP58/HST/AtHPR1/NUP133
0.0182637	3	20.0739	GO:0006405 RNA export from nucleus	HST/AtHPR1/NUP133
0.0182637	2	58.3967	GO:0016237 microautophagy	APG9/ATG11
0.0182637	2	58.3967	GO:0034727 piecemeal microautophagy of the nucleus	APG9/ATG11
0.0201227	3	17.2062	GO:0050657 nucleic acid transport	HST/AtHPR1/NUP133
0.0201227	3	17.2062	GO:0050658 RNA transport	HST/AtHPR1/NUP133
0.0201227	3	17.2062	GO:0051236 establishment of RNA localization	HST/AtHPR1/NUP133
0.0227982	3	16.0591	GO:0006403 RNA localization	HST/AtHPR1/NUP133
0.0227982	3	15.7958	GO:0070918 regulatory ncRNA processing	MED17/XCT/AtHPR1
0.0230586	2	42.8242	GO:0060147 regulation of post-transcriptional gene silencing	CER13/AIPP1
0.0267929	3	14.3813	GO:0051168 nuclear export	HST/AtHPR1/NUP133
0.0282901	2	35.6869	GO:0044804 nucleophagy	APG9/ATG11
0.0282901	2	35.6869	GO:0060966 regulation of gene silencing by regulatory ncRNA	CER13/ROS3
0.0282901	6	4.85413	GO:0010629 negative regulation of gene expression	MED17/CER13/ROS3/XCT/AIPP1/AtHPR1

## Sheet: Suppl_table_6 GO_Singleton_high
Enrichment FDR	nGene	FoldEnrichment	Pathway	Genes
0.000540888	7	12.2431	GO:0015979 photosynthesis	PSB29/PSBY/PDE329/RFC3/PGPP1/CRR31/AtPGR5
0.000965075	8	7.41837	GO:0090407 organophosphate biosynthetic process	ADSS/ATPd/PGPP1/NA/AtdNK/PDE334/ATCDPMEK/NA
0.000965075	5	15.6327	GO:0009165 nucleotide biosynthetic process	ADSS/ATPd/AtdNK/PDE334/NA
0.000965075	4	25.2357	GO:0009152 purine ribonucleotide biosynthetic process	ADSS/ATPd/PDE334/NA
0.000965075	7	8.38339	GO:0009657 plastid organization	SECE1/PSB29/PGPP1/ACSF/bTHXc/HPE1/DPG1
0.000965075	3	55.7842	GO:0006754 ATP biosynthetic process	ATPd/PDE334/NA
0.000965075	3	55.7842	GO:0015986 proton motive force-driven ATP synthesis	ATPd/PDE334/NA
0.00161559	5	13.1828	GO:0019684 photosynthesis, light reaction	PSB29/PSBY/PDE329/CRR31/AtPGR5
0.00184165	3	39.2556	GO:0009145 purine nucleoside triphosphate biosynthetic process	ATPd/PDE334/NA
0.00184165	3	39.2556	GO:0009206 purine ribonucleoside triphosphate biosynthetic process	ATPd/PDE334/NA
0.00184165	4	18.8427	GO:0006164 purine nucleotide biosynthetic process	ADSS/ATPd/PDE334/NA
0.00217368	4	17.665	GO:0009260 ribonucleotide biosynthetic process	ADSS/ATPd/PDE334/NA
0.00254182	4	16.6259	GO:0046390 ribose phosphate biosynthetic process	ADSS/ATPd/PDE334/NA
0.00437132	3	27.1769	GO:0009201 ribonucleoside triphosphate biosynthetic process	ATPd/PDE334/NA
0.00451237	3	25.8512	GO:0009142 nucleoside triphosphate biosynthetic process	ATPd/PDE334/NA
0.00451237	5	9.15285	GO:1901293 nucleoside phosphate biosynthetic process	ADSS/ATPd/AtdNK/PDE334/NA
0.00589591	3	23.0413	GO:0009767 photosynthetic electron transport chain	PSBY/CRR31/AtPGR5
0.00649044	4	11.9763	GO:0072522 purine-containing compound biosynthetic process	ADSS/ATPd/PDE334/NA
0.00711839	4	11.4894	GO:0009150 purine ribonucleotide metabolic process	ADSS/ATPd/PDE334/NA
0.00711839	2	64.2364	GO:0010275 NAD(P)H dehydrogenase complex assembly	CRR7/NDH-O
0.00767446	3	19.6278	GO:0010027 thylakoid membrane organization	SECE1/PSB29/PGPP1
0.0093061	5	7.23975	GO:0009117 nucleotide metabolic process	ADSS/ATPd/AtdNK/PDE334/NA
0.0093061	6	5.68311	GO:0006091 generation of precursor metabolites and energy	PSB29/PSBY/PDE329/CRR31/AtPGR5/NA
0.0100758	3	17.0952	GO:0009668 plastid membrane organization	SECE1/PSB29/PGPP1
0.0109723	4	9.54865	GO:0009259 ribonucleotide metabolic process	ADSS/ATPd/PDE334/NA
0.0131413	4	9.00127	GO:0019693 ribose phosphate metabolic process	ADSS/ATPd/PDE334/NA
0.0174468	3	13.5885	GO:0046034 ATP metabolic process	ATPd/PDE334/NA
0.0209317	2	32.1182	GO:0032544 plastid translation	bTHXc/HPE1
0.021504	3	12.3244	GO:0009205 purine ribonucleoside triphosphate metabolic process	ATPd/PDE334/NA
0.0229289	3	11.909	GO:0009144 purine nucleoside triphosphate metabolic process	ATPd/PDE334/NA
0.0248607	4	7.2102	GO:0006163 purine nucleotide metabolic process	ADSS/ATPd/PDE334/NA
0.0282756	3	10.8153	GO:0009199 ribonucleoside triphosphate metabolic process	ATPd/PDE334/NA
0.0331613	3	10.0943	GO:0009141 nucleoside triphosphate metabolic process	ATPd/PDE334/NA
0.0331613	3	9.99906	GO:0022900 electron transport chain	PSBY/CRR31/AtPGR5
0.0331613	2	22.7935	GO:0045037 protein import into chloroplast stroma	TIC12/PSB29
0.0364046	5	4.77432	GO:0006753 nucleoside phosphate metabolic process	ADSS/ATPd/AtdNK/PDE334/NA
